# Supplementary material for: Genome-Wide Identification and Expression Analysis of the Melon B-BOX (BBX) Gene Family in Response to Abiotic and Biotic Stresses
Source: Plants (Basel). 2025 Sep 1;14(17):2715. doi: 10.3390/plants14172715 (PMC12430197; doi:10.3390/plants14172715)
Supplement: Supplementary file 1 [file plants-14-02715-s001.zip]

Archive with 1 entries (1 files):
- plants-3805851-supplementary.xlsx
