# Supplementary material for: Genome-Wide Identification and Expression Analysis of the Melon B-BOX (BBX) Gene Family in Response to Abiotic and Biotic Stresses
Source: Plants (Basel). 2025 Sep 1;14(17):2715. doi: 10.3390/plants14172715 (PMC12430197; doi:10.3390/plants14172715)
Supplement: Supplementary file 1 [file plants-14-02715-s001.zip › plants-3805851-supplementary.xlsx]

## Sheet: Sheet1
	Table S1 Primers used for RT-qPCR
	Gene name	Forward primer (5’→3’)	Reverse primer (5’→3’)
	BBX1	AGTGCGACGTATGCAGCA	CGGGTTGTTGGTGGTGGT
	BBX2	TACGGTGCGAGCTATGCG	GCAAAGCAAGCACCGGAC
	BBX3	GCTGCTCTTTGCCATGCC	ACAAGCGCTCTCCGTTCC
	BBX4	CTAACCCACTGGCCAGCC	GGCACCGAGGCAGACATT
	BBX5	TCCCTGCGACGCCAAAAT	GCAGCATCAGCCTTGCAC
	BBX6	GCTCGTGTTTGCGACAGC	ACGTCGCAGGATTGGCAA
	BBX7	AAGAGCCTGCGACAGCTG	ACGGGCTAAAGGGTTGGC
	BBX8	CGCCATGCTCGTGTTTGG	TGGTCGCAAGTGAGGCAG
	BBX9	TCACCGTGTCCACCATGC	ACACATCGCACACGGGAG
	BBX10	ACCTGTGTTGGGACTGCG	CAAGGAGTCGGCGACTGG
	BBX11	CCGACACGACACTGCCTT	TCGCAAAGCCAGACACGT
	BBX12	GGTGGGAGTGGTACCGGA	TGAATTCCCACCGCCACC
	BBX13	TCATGCGGCCAACAAGCT	CCTGCAAAGTAACGCCCG
	BBX14	TCAGGGGGCAGCAACATG	CAGGTCGGCCTTGGTTGT
	BBX15	GCTGCTGATGAGGCTGCT	TCTTACATGACGGCTCGCA
	BBX16	CTCCATGGACATCCGGCG	ACCGCGTGTCGTCCAATT
	BBX17	CGCCGCTGCTACTTCACA	CTGGGTGTGTTCGCTGGT
	BBX18	GCTCAAGCTGCACGAAGG	ACAGCCCATGAGGACGTG
	BBX19	GTTTGTGTTGGAGCTGCGA	CGGTGGCAGTCCAAGGAG
	Actin3	GGCAGTGGTGGTGAACATG	TTCTGGTGATGGTGTGAGTC
